# Supplementary material for: New Nitrogen-, Oxygen-, and Sulfur-Containing Heterocyclic Compounds as Anti-Colon Cancer Agents: Synthesis, Multitargeted Evaluations, Molecular Docking Simulations and ADMET Predictions
Source: Pharmaceuticals (Basel). 2025 May 27;18(6):801. doi: 10.3390/ph18060801 (PMC12196476; doi:10.3390/ph18060801)
Supplement: Supplementary file 1 [file pharmaceuticals-18-00801-s001.zip]

Archive with 1 entries (1 files):
- pharmaceuticals-3603449-supplementary.pdf
